# Supplementary material for: Mutation of PTPN11 (Encoding SHP-2) Promotes MEK Activation and Malignant Progression in Neurofibromin-Deficient Cells in a Manner Sensitive to BRAP Mutation
Source: Cancers (Basel). 2022 May 12;14(10):2377. doi: 10.3390/cancers14102377 (PMC9140047; doi:10.3390/cancers14102377)
Supplement: Supplementary file 1 [file cancers-14-02377-s001.zip]

Archive with 2 entries (2 files):
- Figure S5.pptx
- Figures S1-S4.pptx
